# Supplementary material for: Causal association between varicose veins and atrial fibrillation: A 2-sample bidirectional Mendelian randomization study
Source: Medicine (Baltimore). 2025 Feb 14;104(7):e41466. doi: 10.1097/MD.0000000000041466 (PMC11835076; doi:10.1097/MD.0000000000041466)
Supplement: Supplementary file 1 [file medi-104-e41466-s001.xlsx]

## Sheet: S1
Supplementary Table S1. Specific information on SNPs screened as IVs.
SNP	effect_allele.exposure	other_allele.exposure	effect_allele.outcome	other_allele.outcome	beta.exposure	beta.outcome	eaf.exposure	eaf.outcome	remove	palindromic	ambiguous	id.outcome	pos.outcome	pval.outcome	se.outcome	outcome	mr_keep.outcome	pval_origin.outcome	data_source.outcome	pos.exposure	pval.exposure	se.exposure	exposure	mr_keep.exposure	pval_origin.exposure	id.exposure	data_source.exposure	action	SNP_index	mr_keep	samplesize.outcome	f	meanf
rs10737305	G	C	G	C	-0.0472572	-0.0163173	0.575496	0.575189	FALSE	TRUE	TRUE	PBgP3J	174953908	0.076639	0.00921609	outcome	TRUE	reported	textfile	174953908	2.61306e-08	0.008491	exposure	TRUE	reported	KMh7iQ	textfile	2	1	FALSE		30.9755	38.7596
rs10917373	T	C	T	C	0.0548127	0.0232897	0.767647	0.768072	FALSE	FALSE	FALSE	PBgP3J	23365252	0.0303249	0.0107533	outcome	TRUE	reported	textfile	23365252	4.04883e-08	0.00998644	exposure	TRUE	reported	KMh7iQ	textfile	2	1	TRUE		30.126	38.7596
rs11118774	A	G	A	G	-0.0622913	-0.0065257	0.398903	0.399415	FALSE	FALSE	FALSE	PBgP3J	221612617	0.48073	0.00925461	outcome	TRUE	reported	textfile	221612617	3.87525e-13	0.00858023	exposure	TRUE	reported	KMh7iQ	textfile	2	1	TRUE		52.7056	38.7596
rs11163341	G	A	G	A	-0.0751476	-0.0149856	0.13926	0.140354	FALSE	FALSE	FALSE	PBgP3J	81625292	0.249059	0.0130012	outcome	TRUE	reported	textfile	81625292	8.90082e-10	0.0122631	exposure	TRUE	reported	KMh7iQ	textfile	2	1	TRUE		37.5517	38.7596
rs11583606	T	C	T	C	-0.12994	-0.00790072	0.0630616	0.0632556	FALSE	FALSE	FALSE	PBgP3J	91883690	0.671529	0.0186316	outcome	TRUE	reported	textfile	91883690	2.14536e-13	0.0177044	exposure	TRUE	reported	KMh7iQ	textfile	2	1	TRUE		53.8671	38.7596
rs11680377	A	G	A	G	0.0521468	0.000138637	0.274343	0.275006	FALSE	FALSE	FALSE	PBgP3J	42977972	0.989143	0.0101884	outcome	TRUE	reported	textfile	42977972	2.5186e-08	0.00935876	exposure	TRUE	reported	KMh7iQ	textfile	2	1	TRUE		31.0469	38.7596
rs117679442	T	C	T	C	-0.111352	-0.00531148	0.058437	0.0582813	FALSE	FALSE	FALSE	PBgP3J	64169354	0.786075	0.0195699	outcome	TRUE	reported	textfile	4169354	1.71601e-09	0.0184889	exposure	TRUE	reported	KMh7iQ	textfile	2	1	TRUE		36.2722	38.7596
rs12131785	T	C	T	C	-0.0663081	-0.0398158	0.199472	0.199327	FALSE	FALSE	FALSE	PBgP3J	10281458	0.000459431	0.011365	outcome	TRUE	reported	textfile	10281458	3.49132e-10	0.0105667	exposure	TRUE	reported	KMh7iQ	textfile	2	1	TRUE		39.3781	38.7596
rs13389106	G	T	G	T	-0.080499	-0.00308074	0.159919	0.159754	FALSE	FALSE	FALSE	PBgP3J	30257884	0.803906	0.0124076	outcome	TRUE	reported	textfile	30257884	3.78966e-12	0.0115912	exposure	TRUE	reported	KMh7iQ	textfile	2	1	TRUE		48.2308	38.7596
rs1409252	G	A	G	A	0.0518221	0.00660066	0.303018	0.302502	FALSE	FALSE	FALSE	PBgP3J	75128519	0.505274	0.00990771	outcome	TRUE	reported	textfile	75128519	1.13907e-08	0.0090779	exposure	TRUE	reported	KMh7iQ	textfile	2	1	TRUE		32.5881	38.7596
rs143682624	A	G	A	G	0.0818626	0.0337675	0.118822	0.118096	FALSE	FALSE	FALSE	PBgP3J	25288262	0.0172219	0.0141765	outcome	TRUE	reported	textfile	25288262	1.83008e-10	0.0128413	exposure	TRUE	reported	KMh7iQ	textfile	2	1	TRUE		40.6399	38.7596
rs17875638	T	G	T	G	-0.0651861	-0.0041745	0.162471	0.162511	FALSE	FALSE	FALSE	PBgP3J	45324517	0.735203	0.0123428	outcome	TRUE	reported	textfile	45324517	1.55822e-08	0.0115271	exposure	TRUE	reported	KMh7iQ	textfile	2	1	TRUE		31.9794	38.7596
rs2734045	A	G	A	G	0.0741587	0.00841283	0.491953	0.491448	FALSE	FALSE	FALSE	PBgP3J	128573217	0.359492	0.00918097	outcome	TRUE	reported	textfile	128573217	1.76116e-18	0.00845439	exposure	TRUE	reported	KMh7iQ	textfile	2	1	TRUE		76.9413	38.7596
rs2767576	C	T	C	T	0.0599076	0.0139252	0.215208	0.214632	FALSE	FALSE	FALSE	PBgP3J	156558639	0.207941	0.0110584	outcome	TRUE	reported	textfile	156558639	3.38026e-09	0.0101333	exposure	TRUE	reported	KMh7iQ	textfile	2	1	TRUE		34.9512	38.7596
rs2836401	C	T	C	T	0.0600542	0.00338814	0.478754	0.478278	FALSE	FALSE	FALSE	PBgP3J	38443653	0.711302	0.00915446	outcome	TRUE	reported	textfile	38443653	1.15718e-12	0.00844599	exposure	TRUE	reported	KMh7iQ	textfile	2	1	TRUE		50.5575	38.7596
rs340836	T	C	T	C	-0.0726264	-0.0190515	0.46801	0.46812	FALSE	FALSE	FALSE	PBgP3J	213989726	0.0370851	0.00913818	outcome	TRUE	reported	textfile	213989726	8.35411e-18	0.00845023	exposure	TRUE	reported	KMh7iQ	textfile	2	1	TRUE		73.8673	38.7596
rs341098	A	G	A	G	-0.0503533	0.000260078	0.297192	0.296981	FALSE	FALSE	FALSE	PBgP3J	158431788	0.979093	0.00992437	outcome	TRUE	reported	textfile	158431788	4.44621e-08	0.00920175	exposure	TRUE	reported	KMh7iQ	textfile	2	1	TRUE		29.9444	38.7596
rs34394770	C	T	C	T	0.0530506	0.0128343	0.357084	0.357367	FALSE	FALSE	FALSE	PBgP3J	39759232	0.177783	0.00952373	outcome	TRUE	reported	textfile	39759232	1.26107e-09	0.00873652	exposure	TRUE	reported	KMh7iQ	textfile	2	1	TRUE		36.8726	38.7596
rs41278984	C	T	C	T	0.0875681	0.0242717	0.0740929	0.0743317	FALSE	FALSE	FALSE	PBgP3J	8959162	0.164021	0.0174406	outcome	TRUE	reported	textfile	8959162	3.09756e-08	0.0158184	exposure	TRUE	reported	KMh7iQ	textfile	2	1	TRUE		30.6455	38.7596
rs440170	T	C	T	C	0.0619297	-0.00361909	0.692294	0.691745	FALSE	FALSE	FALSE	PBgP3J	134583304	0.713571	0.00985955	outcome	TRUE	reported	textfile	134583304	1.36741e-11	0.00915942	exposure	TRUE	reported	KMh7iQ	textfile	2	1	TRUE		45.7153	38.7596
rs496104	A	G	A	G	0.0745374	0.0190731	0.19761	0.197364	FALSE	FALSE	FALSE	PBgP3J	170733180	0.0971494	0.0114979	outcome	TRUE	reported	textfile	170733180	1.03467e-12	0.0104602	exposure	TRUE	reported	KMh7iQ	textfile	2	1	TRUE		50.7772	38.7596
rs56019336	G	A	G	A	-0.0472182	0.00202472	0.538072	0.538241	FALSE	FALSE	FALSE	PBgP3J	201524556	0.824275	0.00911829	outcome	TRUE	reported	textfile	201524556	1.90774e-08	0.00840158	exposure	TRUE	reported	KMh7iQ	textfile	2	1	TRUE		31.5862	38.7596
rs6121319	G	A	G	A	-0.0720142	-0.0317801	0.12327	0.123749	FALSE	FALSE	FALSE	PBgP3J	32035737	0.0218711	0.013862	outcome	TRUE	reported	textfile	32035737	2.70452e-08	0.0129532	exposure	TRUE	reported	KMh7iQ	textfile	2	1	TRUE		30.9088	38.7596
rs61986943	T	C	T	C	-0.05667	-0.01456	0.230254	0.229927	FALSE	FALSE	FALSE	PBgP3J	68506382	0.180077	0.0108615	outcome	TRUE	reported	textfile	68506382	1.81439e-08	0.0100678	exposure	TRUE	reported	KMh7iQ	textfile	2	1	TRUE		31.6838	38.7596
rs62192926	A	G	A	G	-0.0520839	0.0102826	0.281325	0.280733	FALSE	FALSE	FALSE	PBgP3J	233240091	0.31143	0.0101584	outcome	TRUE	reported	textfile	233240091	3.16068e-08	0.00941451	exposure	TRUE	reported	KMh7iQ	textfile	2	1	TRUE		30.6064	38.7596
rs6537854	C	G	C	G	0.0548265	0.00704485	0.312874	0.312007	FALSE	TRUE	FALSE	PBgP3J	115064137	0.473255	0.0098228	outcome	TRUE	reported	textfile	115064137	1.19083e-09	0.00901533	exposure	TRUE	reported	KMh7iQ	textfile	2	1	TRUE		36.9843	38.7596
rs6540822	A	G	A	G	0.0732755	0.0175501	0.860425	0.860108	FALSE	FALSE	FALSE	PBgP3J	214325346	0.182225	0.0131566	outcome	TRUE	reported	textfile	214325346	2.36821e-09	0.0122733	exposure	TRUE	reported	KMh7iQ	textfile	2	1	TRUE		35.6447	38.7596
rs6807692	T	C	T	C	-0.0732139	0.018882	0.134411	0.134439	FALSE	FALSE	FALSE	PBgP3J	61649920	0.158797	0.0133998	outcome	TRUE	reported	textfile	61649920	4.84373e-09	0.01251	exposure	TRUE	reported	KMh7iQ	textfile	2	1	TRUE		34.2509	38.7596
rs722188	T	C	T	C	-0.0518912	-0.0136373	0.272258	0.272939	FALSE	FALSE	FALSE	PBgP3J	20597122	0.183134	0.0102446	outcome	TRUE	reported	textfile	20597122	4.75062e-08	0.00950319	exposure	TRUE	reported	KMh7iQ	textfile	2	1	TRUE		29.8159	38.7596
rs72749413	T	C	T	C	-0.0763929	-0.00510825	0.128062	0.12851	FALSE	FALSE	FALSE	PBgP3J	198091159	0.706427	0.013562	outcome	TRUE	reported	textfile	198091159	1.81347e-09	0.0127032	exposure	TRUE	reported	KMh7iQ	textfile	2	1	TRUE		36.1643	38.7596
rs74929147	A	G	A	G	-0.0823323	0.0382801	0.0963108	0.0961303	FALSE	FALSE	FALSE	PBgP3J	18302251	0.0138491	0.0155537	outcome	TRUE	reported	textfile	18302251	1.59945e-08	0.0145707	exposure	TRUE	reported	KMh7iQ	textfile	2	1	TRUE		31.9286	38.7596
rs752474	C	G	C	G	-0.0475765	0.0118512	0.55577	0.555469	FALSE	TRUE	TRUE	PBgP3J	20402840	0.195968	0.00916481	outcome	TRUE	reported	textfile	20402840	1.78221e-08	0.00844766	exposure	TRUE	reported	KMh7iQ	textfile	2	1	FALSE		31.7185	38.7596
rs77548871	C	G	C	G	0.0872888	0.0115255	0.0868388	0.0870546	FALSE	TRUE	FALSE	PBgP3J	155016057	0.476673	0.0161951	outcome	TRUE	reported	textfile	155016057	2.72151e-09	0.0146764	exposure	TRUE	reported	KMh7iQ	textfile	2	1	TRUE		35.3735	38.7596
rs9424465	G	T	G	T	0.0466988	0.0097403	0.490571	0.489341	FALSE	FALSE	FALSE	PBgP3J	232652059	0.283512	0.00908216	outcome	TRUE	reported	textfile	232652059	2.51206e-08	0.00838033	exposure	TRUE	reported	KMh7iQ	textfile	2	1	TRUE		31.052	38.7596
rs9822480	C	G	C	G	-0.099827	-0.0497082	0.931795	0.931813	FALSE	TRUE	FALSE	PBgP3J	129071044	0.00572994	0.0179916	outcome	TRUE	reported	textfile	129071044	1.07852e-09	0.0163722	exposure	TRUE	reported	KMh7iQ	textfile	2	1	TRUE		37.1777	38.7596
rs987514	T	C	T	C	-0.0526763	-0.00990145	0.33727	0.3367	FALSE	FALSE	FALSE	PBgP3J	98162606	0.303379	0.00962038	outcome	TRUE	reported	textfile	98162606	3.62068e-09	0.0089272	exposure	TRUE	reported	KMh7iQ	textfile	2	1	TRUE		34.8177	38.7596

## Sheet: S2
Supplementary Table S2. Five methods of MR Analysis for varicose veins and atrial fibrillation
outcome	exposure	method	nsnp	b	se	pval	lo_ci	up_ci	or	or_lci95	or_uci95
varicose veins	atrial fibrillation	Inverse variance weighted	34	0.145877	0.0346772	2.59103e-05	0.07791	0.213845	1.15705	1.08103	1.23843
varicose veins	atrial fibrillation	MR Egger	34	0.186708	0.15815	0.246472	-0.123266	0.496681	1.20528	0.884029	1.64326
varicose veins	atrial fibrillation	Weighted median	34	0.127432	0.0418201	0.00231027	0.0454645	0.209399	1.13591	1.04651	1.23294
varicose veins	atrial fibrillation	Simple mode	34	0.141337	0.0834799	0.099864	-0.0222835	0.304958	1.15181	0.977963	1.35657
varicose veins	atrial fibrillation	Weighted mode	34	0.108303	0.0760297	0.163697	-0.0407155	0.257321	1.11438	0.960102	1.29346

## Sheet: S3
Supplementary Table S3. Results of Heterogeneity Analysis for Varicose Veins and Atrial Fibrillation
outcome	exposure	method	Q	Q_df	Q_pval
varicose veins	atrial fibrillation	Inverse variance weighted	45.3133	33	0.0749678
varicose veins	atrial fibrillation	MR Egger	45.2142	32	0.0608005

## Sheet: S4
Supplementary Table S4. Results of MR-Egger regression intercept for Varicose Veins and Atrial Fibrillation
outcome	exposure	egger_intercept	se	pval
varicose veins	atrial fibrillation	-0.00272539	0.0102918	0.792853

## Sheet: S5
Supplementary Table S5. Results of MR-PRESSO for Varicose Veins and Atrial Fibrillation
	Main.MR.results.Exposure	Main.MR.results.MR.Analysis	Main.MR.results.Causal.Estimate	Main.MR.results.Sd	Main.MR.results.T.stat	Main.MR.results.P.value	MR.PRESSO.results.Global.Test.RSSobs	MR.PRESSO.results.Global.Test.Pvalue
1	beta.exposure	Raw	0.145877	0.0346772	4.20672	0.000186428	47.8927	0.105
2	beta.exposure	Outlier-corrected	NA	NA	NA	NA

## Sheet: S6
Supplementary Table S6. Five methods of Reverse MR Analysis for atrial fibrillation and varicose veins
outcome	exposure	method	nsnp	b	se	pval	lo_ci	up_ci	or	or_lci95	or_uci95
atrial fibrillation	varicose veins	Inverse variance weighted	107	0.0302575	0.0201785	0.133746	-0.00929232	0.0698073	1.03072	0.990751	1.0723
atrial fibrillation	varicose veins	MR Egger	107	-0.0513128	0.0469153	0.276575	-0.143267	0.0406411	0.949981	0.866523	1.04148
atrial fibrillation	varicose veins	Weighted median	107	0.0179293	0.0196492	0.361523	-0.0205832	0.0564418	1.01809	0.979627	1.05807
atrial fibrillation	varicose veins	Simple mode	107	0.0498965	0.0416577	0.233677	-0.0317527	0.131546	1.05116	0.968746	1.14059
atrial fibrillation	varicose veins	Weighted mode	107	0.00771101	0.0218722	0.725128	-0.0351586	0.0505806	1.00774	0.965452	1.05188
